# Supplementary material for: Senescence of donor cells impairs fat graft regeneration by suppressing adipogenesis and increasing expression of senescence-associated secretory phenotype factors
Source: Stem Cell Res Ther. 2021 May 29;12:311. doi: 10.1186/s13287-021-02383-w (PMC8164816; doi:10.1186/s13287-021-02383-w)
Supplement: Supplementary file 1 — Additional file 1: Supplemental Table 1. All identified DEGs between fat tissue from old and young mice. [file 13287_2021_2383_MOESM1_ESM.xlsx]

## Sheet: Sheet1
Table S1 All identified DEGs between fat tissue from old and young mice
gene_name	log2FoldChange	pvalue	padj
Itm2a	-2.76693	7.71201e-37	1.44893e-32
C130026I21Rik	4.28067	3.32222e-29	3.12089e-25
Cirbp	1.90766	2.82325e-28	1.76811e-24
Gm5182	-2.27392	3.17449e-24	1.49106e-20
Smpd3	-2.68257	7.32622e-22	2.7529e-18
Acly	-2.31703	2.53751e-21	7.94579e-18
Chrna5	4.32765	2.85863e-20	7.67255e-17
Elovl6	-2.32092	9.83537e-18	2.30984e-14
Crtac1	2.92671	2.38131e-17	4.97111e-14
Fos	2.13217	1.05718e-16	1.98623e-13
Serpina3k	-5.84306	1.76456e-16	3.01387e-13
Adam12	-2.22076	5.70416e-16	8.93082e-13
Gm36927	-3.04309	1.00034e-15	1.44573e-12
Erbb4	3.10941	1.08434e-15	1.45519e-12
Zyg11a	-2.01425	1.47116e-15	1.84268e-12
Hephl1	-3.21265	1.9547e-15	2.2953e-12
Gm15433	3.74248	3.23565e-15	3.57597e-12
Fasn	-2.05642	3.73075e-15	3.73488e-12
Col1a1	-2.14954	3.77702e-15	3.73488e-12
Gm26917	1.8275	9.10985e-15	8.5578e-12
Mir6392	-4.07695	3.94283e-14	3.52751e-11
Nr1d1	2.40104	4.57522e-14	3.90724e-11
Ppp1r3b	-2.52164	5.67738e-14	4.63488e-11
Gm4951	-2.03753	5.92065e-14	4.63488e-11
Col3a1	-2.14724	8.17592e-14	6.14437e-11
Adamts12	-1.55959	9.50389e-14	6.86765e-11
Prr32	2.94939	1.63717e-13	1.13923e-10
Hsph1	-2.27262	2.36083e-13	1.58412e-10
Acaca	-1.88873	2.93167e-13	1.89932e-10
Gpc1	1.54546	3.25445e-13	2.0077e-10
Gm7592	4.08622	3.31269e-13	2.0077e-10
Ston1	-1.83693	5.03685e-13	2.95726e-10
AA914427	-3.95997	1.20601e-12	6.86623e-10
Col6a3	-1.61246	2.52703e-12	1.39641e-09
Apln	-2.35719	3.2707e-12	1.75571e-09
Adamts15	-1.63533	3.67039e-12	1.91554e-09
Gpc3	-2.60106	9.89278e-12	5.02339e-09
Il17	2.05678	1.33601e-11	6.60553e-09
P4ha1	-1.75225	1.48012e-11	7.13038e-09
Fn1	-1.83202	1.87338e-11	8.79927e-09
Ripk4	2.352	2.03865e-11	9.34197e-09
Ighg1	8.56392	2.13718e-11	9.56032e-09
Gm7609	3.7235	2.74615e-11	1.19988e-08
Ptger3	-1.94119	3.32106e-11	1.41809e-08
Col4a5	-2.00448	4.91939e-11	2.0539e-08
Col14a1	-1.75308	7.73844e-11	3.16065e-08
Dbp	1.75246	1.57384e-10	6.29135e-08
Glt8d2	-1.49782	1.74163e-10	6.81704e-08
Lama2	-1.19926	2.19908e-10	8.43191e-08
H19	-2.48325	2.46258e-10	9.15642e-08
Col1a2	-1.71184	2.48551e-10	9.15642e-08
Shisa2	2.36512	2.89618e-10	1.04641e-07
AC133103.1	4.5966	3.72963e-10	1.32212e-07
Col28a1	-1.59699	4.68981e-10	1.6317e-07
Il6	2.11432	5.71081e-10	1.95081e-07
Vash1	-1.59024	6.93272e-10	2.32593e-07
Gpam	-1.28323	7.52332e-10	2.47979e-07
Cystm1	2.38488	8.74896e-10	2.83406e-07
Ciart	2.5017	1.02043e-09	3.24946e-07
Iigp1	-1.22092	1.19799e-09	3.75131e-07
Hspa8	-1.24853	1.37396e-09	4.2318e-07
Gm38158	1.99438	1.4193e-09	4.30095e-07
Hmgcs2	1.35372	1.50203e-09	4.47939e-07
Tipin	1.23356	1.57369e-09	4.61976e-07
Kcnj15	1.45343	2.09538e-09	6.05663e-07
Ighe	10.0083	2.34072e-09	6.66325e-07
Bhlhe41	2.28985	2.97257e-09	8.33283e-07
Postn	-1.69219	3.01593e-09	8.33283e-07
Pnpla3	-1.96612	3.10533e-09	8.45549e-07
Gm18009	-3.23911	3.18711e-09	8.55421e-07
Echdc1	-1.59803	3.41461e-09	9.03573e-07
Sfrp5	2.20395	3.50234e-09	9.04927e-07
Slc2a5	-2.75801	3.51606e-09	9.04927e-07
Gm2666	3.95464	3.65157e-09	9.27105e-07
Pon1	-1.44249	4.30012e-09	1.07721e-06
Ighv13-2	3.43987	8.03199e-09	1.98559e-06
Col6a6	-1.65023	8.54353e-09	2.08462e-06
Serpina3m	-2.1847	9.81887e-09	2.36509e-06
Csprs	3.72215	1.02242e-08	2.40116e-06
AC149090.1	1.30035	1.0721e-08	2.48674e-06
Banp	-1.20731	1.1198e-08	2.56572e-06
Nabp1	-1.5789	1.25831e-08	2.84833e-06
Abca9	-1.51495	1.27629e-08	2.85463e-06
Pik3r1	-1.20239	1.33824e-08	2.95797e-06
Pdgfrl	-3.23328	1.44689e-08	3.16094e-06
Gm45104	5.61828	1.60587e-08	3.43237e-06
Gldc	2.12731	1.60767e-08	3.43237e-06
Srpx	-1.36501	1.88884e-08	3.98736e-06
Serpina3n	-1.11099	1.913e-08	3.9935e-06
Col5a2	-1.38274	1.93819e-08	4.00161e-06
Col4a1	-1.21665	2.75728e-08	5.55021e-06
Pcx	-1.36965	2.77688e-08	5.55021e-06
Gm14964	2.98305	3.3913e-08	6.70692e-06
Meg3	-2.07994	3.71579e-08	7.2721e-06
Gpx8	-1.73219	4.44933e-08	8.61794e-06
Slpi	7.09174	5.40273e-08	1.03578e-05
Dclk3	2.21302	5.83416e-08	1.10719e-05
Cd248	-1.02816	7.89689e-08	1.48367e-05
Pi15	-1.30413	8.20024e-08	1.49579e-05
Xpnpep2	-1.80893	9.24897e-08	1.67086e-05
Gm48832	-2.04017	9.53796e-08	1.70666e-05
Gm13091	-3.37332	9.93533e-08	1.76099e-05
Nap1l5	2.14446	1.04211e-07	1.82983e-05
Rian	-2.28544	1.06628e-07	1.83871e-05
Hspa4l	-1.46091	1.06674e-07	1.83871e-05
Sfrp4	-1.93489	1.16597e-07	1.99148e-05
Nipsnap1	1.27103	1.18663e-07	2.0085e-05
Cpz	-3.16615	1.35729e-07	2.27685e-05
Wfdc21	-1.9563	1.37379e-07	2.28413e-05
Gck	-2.85218	1.39979e-07	2.30695e-05
Setd4	1.12154	1.57427e-07	2.57195e-05
Tcn2	-1.06041	1.61717e-07	2.61925e-05
Ier3	1.35541	1.73337e-07	2.75987e-05
Igkv8-19	3.7447	1.9031e-07	3.00466e-05
Parm1	-1.19248	1.92584e-07	3.00637e-05
Lrrc4c	2.22772	1.93618e-07	3.00637e-05
Rhou	-1.76691	2.19917e-07	3.38672e-05
Fcrls	-1.23874	2.26148e-07	3.45437e-05
Hspd1-ps4	-1.94094	2.28135e-07	3.45662e-05
Hspa1b	-2.34862	2.53131e-07	3.80465e-05
Tnf	2.15593	3.20831e-07	4.74628e-05
AC161607.1	-1.83377	3.29029e-07	4.82952e-05
F830016B08Rik	-1.56883	3.39057e-07	4.93814e-05
Fndc10	1.31025	3.47744e-07	5.0257e-05
Tkt	-1.39846	4.20319e-07	5.99437e-05
Hsf4	1.51298	4.2115e-07	5.99437e-05
Col5a1	-1.3464	5.15349e-07	7.27998e-05
Tet1	-1.68584	5.49361e-07	7.70254e-05
Prkg2	-1.52565	6.1973e-07	8.58065e-05
Ifit1	-1.04407	6.35741e-07	8.71847e-05
Col6a2	-1.20931	6.90763e-07	9.36451e-05
Gm34934	2.13452	6.92818e-07	9.36451e-05
Slc13a3	-1.70082	7.20053e-07	9.66311e-05
C1qtnf6	-1.03965	7.3695e-07	9.81973e-05
Gm17970	-2.97548	7.60548e-07	9.99243e-05
Col6a1	-1.1632	8.43034e-07	0.000109993
Rwdd3	1.45853	8.59012e-07	0.000111304
Gm16028	5.62147	8.72167e-07	0.000112235
Gdap10	-1.20058	9.35564e-07	0.000119574
Gm16026	3.44666	9.52021e-07	0.000120855
Gpr153	-1.30746	9.6126e-07	0.000121209
Adcy10	-2.26795	9.95528e-07	0.000123867
Hmgb3	1.15566	1.01344e-06	0.000125266
Adamts9	-1.08315	1.08152e-06	0.000132808
Gprin1	3.46571	1.10031e-06	0.000134237
Gm20369	-3.72812	1.25528e-06	0.000152156
Nid2	-1.20695	1.41743e-06	0.000170709
Pdha1	-1.10486	1.49305e-06	0.000178671
Zfyve28	1.69062	1.50685e-06	0.000179181
Igkv16-104	3.74808	1.52231e-06	0.000179882
Serpine2	1.25176	1.55449e-06	0.000182536
Lurap1	-1.34629	1.67893e-06	0.000195924
Tmem45b	1.506	1.73672e-06	0.000201417
Klb	-1.73194	1.74878e-06	0.000201571
Eno1b	-1.35335	2.12483e-06	0.00024049
Sh3pxd2a	-1.38666	2.16071e-06	0.00024164
Igkv8-28	2.97009	2.64662e-06	0.000294084
Ighv5-15	5.13141	2.66097e-06	0.000294084
Serpinh1	-1.44957	2.82089e-06	0.000309935
Chrdl1	-1.33736	2.99167e-06	0.000324899
Nol3	1.65301	3.08552e-06	0.000332965
Bcar3	1.19485	3.10139e-06	0.000332965
Plod2	-1.34163	3.30702e-06	0.00035103
Nfil3	-1.13139	3.32974e-06	0.000351456
Fam184a	1.77049	3.37311e-06	0.000352078
Pygl	-1.3807	3.6544e-06	0.000374977
Ighv1-59	3.41366	3.67233e-06	0.000374977
Zkscan3	-1.14655	3.74107e-06	0.000379931
Cers4	1.02365	4.00355e-06	0.000398223
Gnal	1.20623	4.00597e-06	0.000398223
Slc16a1	-1.40887	4.38611e-06	0.000433717
Amotl1	-1.32805	4.489e-06	0.000441567
P2rx5	-1.15926	4.60455e-06	0.000450574
Gm48583	1.6093	4.68954e-06	0.000456514
Pcdh12	-1.07539	4.84281e-06	0.000469004
Aspn	-1.0842	5.62106e-06	0.000538819
Gm45527	-2.04602	6.29754e-06	0.0006006
Igkv1-133	5.03665	6.4203e-06	0.000604036
Gmpr	1.26812	6.43002e-06	0.000604036
Adcy9	-1.27524	6.7062e-06	0.000626847
Clstn2	-1.52701	6.81069e-06	0.000633462
Soga1	-1.05499	7.28888e-06	0.000674599
2810032G03Rik	2.44169	7.67402e-06	0.0006999
Igkc	3.25663	8.04286e-06	0.000726487
Armcx5	1.0536	8.28506e-06	0.000744783
Osbp2	1.57925	8.71358e-06	0.00077588
Gm2619	3.39435	8.8228e-06	0.000780173
Sparc	-1.37818	8.93023e-06	0.000784024
Cd163	-1.52102	9.05291e-06	0.0007898
Gnao1	1.13331	9.08009e-06	0.0007898
Gm36638	-2.26248	1.00092e-05	0.000858686
Hsd11b2	-2.55985	1.02564e-05	0.000875897
Gpd2	-1.15384	1.03308e-05	0.000878257
Lonrf3	-1.97218	1.06675e-05	0.00089875
Acacb	-1.49023	1.11714e-05	0.000937
Pnldc1	1.85001	1.12397e-05	0.000938542
Myh14	1.77128	1.14023e-05	0.000945797
Adamtsl2	-1.86521	1.1448e-05	0.000945797
Gpc6	-1.33413	1.15062e-05	0.000945797
Trp63	-1.34796	1.15748e-05	0.000945797
Hdac11	1.28849	1.15783e-05	0.000945797
Zim1	-1.77292	1.1801e-05	0.00095388
Tgtp2	-1.11227	1.18116e-05	0.00095388
Aspg	-2.63701	1.24954e-05	0.000998991
Gm15542	-1.0122	1.27247e-05	0.00101212
Chst8	2.00219	1.27674e-05	0.00101212
Dnah3	-2.18478	1.31822e-05	0.00104062
Igf1	-1.16096	1.38521e-05	0.00108893
Aig1	1.05599	1.40858e-05	0.00110268
Gm18258	-1.95409	1.43712e-05	0.00112036
Igsf10	-1.00275	1.50605e-05	0.00116924
Lrrc17	-1.00897	1.53628e-05	0.0011878
Igkv3-5	3.61924	1.57434e-05	0.00121224
Zc3h6	1.25697	1.61947e-05	0.00124075
Pramef12	3.55923	1.63569e-05	0.00124418
Me1	-1.35909	1.66209e-05	0.00125411
Jchain	2.78294	1.71579e-05	0.00128945
Orm1	-1.44731	1.79729e-05	0.00134532
Igfals	-1.3491	1.81041e-05	0.00134622
Lin7a	-1.76766	1.81283e-05	0.00134622
Rprml	1.80024	1.85335e-05	0.0013709
Azin2	1.2324	2.13115e-05	0.00156407
Zbtb20	-1.07328	2.17421e-05	0.00158946
Haghl	1.00483	2.20171e-05	0.00160332
Bcat1	1.2319	2.49277e-05	0.00179935
AC125149.1	4.17755	2.49963e-05	0.00179935
Mlana	1.94626	2.61107e-05	0.00184519
Rassf7	1.38332	2.61155e-05	0.00184519
Oas2	-1.02025	2.61241e-05	0.00184519
St6galnac5	1.36398	2.68219e-05	0.00187509
AW551984	-2.56796	2.68631e-05	0.00187509
Sypl2	4.24513	2.7549e-05	0.00190291
Spag6	3.46604	2.87017e-05	0.0019609
Adamts4	-2.08138	2.94907e-05	0.00200751
Hapln3	1.79534	3.05652e-05	0.00207314
Zkscan2	3.61924	3.09906e-05	0.00209443
Pabpc1l	1.65348	3.37512e-05	0.00227282
mt-Atp6	1.94956	3.44203e-05	0.0023096
Gpr156	1.91621	3.46828e-05	0.00231071
Gm12966	1.09417	3.49219e-05	0.00231842
Hydin	-1.70866	3.5181e-05	0.0023274
Abhd5	-1.17881	3.79949e-05	0.00249597
Slc16a14	-3.02352	3.92123e-05	0.00256631
Cela1	1.50554	3.93387e-05	0.00256631
Sfrp2	-1.5949	4.08434e-05	0.00264609
Myl4	1.06478	4.39515e-05	0.00280935
Kcnq1ot1	-1.25512	4.40108e-05	0.00280935
Ifi44	-1.12231	4.42232e-05	0.00280935
Rab11fip4	1.18687	4.4363e-05	0.00280935
Sult1e1	1.19005	4.44101e-05	0.00280935
Hipk2	-1.09695	4.46218e-05	0.00281327
Acss2	-1.08209	4.50318e-05	0.00282962
Gm15774	-2.11283	4.53415e-05	0.00283959
Gm12250	-1.01511	4.57553e-05	0.00285598
Neurl2	1.31009	4.63589e-05	0.00288408
Cxcl14	1.22359	4.71912e-05	0.00290698
Bmyc	1.24389	4.8064e-05	0.00295107
Gm28229	1.5606	4.9535e-05	0.00303148
Igkv6-13	3.85792	5.23134e-05	0.00318079
Arnt2	1.60777	5.47697e-05	0.00328106
Ighv9-2	3.74906	5.50103e-05	0.00328106
Gm7582	2.55299	5.52465e-05	0.00328472
Tmem52	-3.38451	5.74948e-05	0.00340761
Slc25a1	-1.35345	5.86758e-05	0.00346667
Phkg1	-1.35698	5.91055e-05	0.0034726
Igkv8-24	3.24473	5.91458e-05	0.0034726
Igkv5-48	3.17044	6.00315e-05	0.00350872
Tppp	-1.29073	6.01345e-05	0.00350872
Pim3	1.39727	6.48193e-05	0.00375872
Ofcc1	-4.34027	6.64956e-05	0.00383227
Klra14-ps	-2.28584	6.89735e-05	0.00395084
Sorcs2	-1.36491	7.03998e-05	0.00402028
Thsd7b	2.27016	7.25097e-05	0.00411574
Prune2	-1.17069	7.41174e-05	0.00419433
Acss3	-1.02039	7.49131e-05	0.00420596
Sdk1	-1.06685	7.5294e-05	0.00420596
5430430B14Rik	-1.65085	7.54275e-05	0.00420596
Sned1	-1.07281	7.5666e-05	0.00420596
Gm42892	-1.84524	7.82079e-05	0.00432946
Grb14	1.464	7.83487e-05	0.00432946
Grb10	-1.14272	7.89286e-05	0.004336
H2-Q2	3.85569	8.0785e-05	0.00442504
Fam241b	2.99001	8.42755e-05	0.00457621
Zfp385b	2.46149	8.5185e-05	0.00461226
2010003K11Rik	-1.71044	8.73509e-05	0.00470243
Lrfn4	-1.39929	8.99992e-05	0.00481393
Gbp10	-2.58728	9.08911e-05	0.00483108
Lrrn3	1.44863	9.10264e-05	0.00483108
Mmp15	-1.06947	9.18443e-05	0.00486076
Tnk1	1.75738	9.2714e-05	0.00489301
Slc6a7	2.71672	9.34788e-05	0.00491955
Npr3	1.34353	9.5849e-05	0.0050302
Pcbd1	2.02134	9.90114e-05	0.0051673
Cpeb1	1.18907	9.97133e-05	0.00518951
F13a1	-1.20252	0.000105697	0.0054278
Ccdc9b	1.24919	0.00010594	0.0054278
Acr	2.64172	0.000106025	0.0054278
Pfkfb3	1.2275	0.000108454	0.00549467
Ighg2c	5.6761	0.000108457	0.00549467
AC168977.1	3.96314	0.000108623	0.00549467
Rhebl1	1.13722	0.000109067	0.00549467
Gm49492	1.19419	0.000109404	0.00549594
Pak3	-1.88838	0.000113261	0.00567454
Cyr61	1.34374	0.000114973	0.00572976
Angptl8	-1.74564	0.00011696	0.00579132
Igkv1-99	3.56319	0.000118244	0.00583089
Ric3	1.27372	0.000120664	0.00591916
Gm9899	-1.74894	0.00012253	0.00599501
Gzma	-1.35574	0.000125396	0.00607202
Ampd1	-3.23179	0.00012818	0.00618773
Epha3	-1.42948	0.000130444	0.00626799
Rn7sk	1.9361	0.000132487	0.0063499
Dmkn	2.3958	0.000133016	0.00635906
Myom3	1.568	0.000133675	0.00637431
AC114585.1	1.44271	0.000147954	0.00694941
Itih4	-1.7715	0.000153556	0.00717666
Mef2b	2.32964	0.000154042	0.00718147
Hyal1	-1.07632	0.000154686	0.00719365
Lhfpl4	1.84118	0.000156378	0.00723655
Ide	-1.04358	0.000157464	0.00726889
Gm42790	-5.3064	0.000159473	0.00731563
Ighv3-1	4.03007	0.000159645	0.00731563
Jph1	1.42639	0.000170862	0.00779165
Aacs	-1.06836	0.000171372	0.00779596
Lama3	-1.00843	0.000174464	0.00791745
Gm47818	-4.87025	0.000178135	0.00803315
Nxpe5	1.28789	0.000179229	0.00804003
Gadd45a	1.25806	0.000181651	0.00810657
Spata24	1.17738	0.000186923	0.00828282
Adam3	2.10803	0.000191397	0.00846112
A530001N23Rik	-2.08549	0.000191853	0.00846133
Igkv3-7	3.23404	0.000192815	0.00848388
F3	1.10319	0.000195003	0.00854013
Baiap3	1.69307	0.000198283	0.00866357
Gm44669	-2.77465	0.000203397	0.00882545
Ap3b2	1.95332	0.00020966	0.00904605
Npffr1	-2.11257	0.000209925	0.00904605
Col12a1	-1.36561	0.000210721	0.00905955
Trhde	-1.17799	0.000211589	0.00907612
Thrsp	-1.39437	0.00021316	0.00912268
Grem2	-1.79674	0.000225061	0.00956661
Rag1	-3.39151	0.000227786	0.00961924
Fbxo21	1.24312	0.000246904	0.0102629
Cd163l1	2.4265	0.00025055	0.010357
Wisp2	1.05094	0.000251372	0.010357
Glycam1	-2.1843	0.000254709	0.0104486
Gm45091	1.9448	0.000260113	0.0105898
Gm43914	-1.67739	0.000260406	0.0105898
Gm48656	5.85596	0.000267856	0.0108051
Cd14	-1.07752	0.000268188	0.0108051
Coch	2.43745	0.000269152	0.0108052
Ighv1-64	1.89843	0.000269888	0.0108116
AC130815.2	1.37155	0.00027244	0.0108907
Rnft2	1.10337	0.000275507	0.0109899
Kcp	-2.01379	0.000278371	0.0110572
Mutyh	1.05227	0.000284477	0.0112521
Gm45640	-1.52579	0.000298088	0.011692
Gm10156	1.74279	0.000299742	0.0117146
Pknox2	-1.09647	0.000310581	0.0120313
Drd1	2.88163	0.000311289	0.0120339
Acat3	-1.54248	0.000312639	0.0120613
Gm10069	-2.70981	0.000314321	0.0121014
Arsi	-1.0329	0.000318475	0.0122112
Dusp9	2.10377	0.000325942	0.0124467
Gm46404	1.3459	0.000330785	0.0125601
Tlr8	-1.45232	0.000341617	0.0128493
Igkv12-41	3.16706	0.000344924	0.0129004
Fhl5	-1.63628	0.00035096	0.0130313
Aldh1l1	-1.01034	0.000351927	0.0130414
1700093K21Rik	3.29317	0.000353592	0.0130773
Igkv4-91	5.43988	0.000354289	0.0130774
Gm4482	-1.35838	0.000356578	0.013136
Rbm3-ps	1.58281	0.000358194	0.0131619
Smim10l2a	1.88579	0.000360055	0.0131832
Syn2	-1.10747	0.000367997	0.0133216
Islr2	-1.05603	0.000369196	0.0133393
Gm38357	-1.58107	0.000378834	0.0135831
BB218582	3.41137	0.000380225	0.013607
Gm1673	1.71233	0.000385928	0.0137145
Igkv5-43	2.82891	0.000387652	0.0137419
BC051142	1.42758	0.000393629	0.0139275
Vgll3	1.137	0.000404294	0.0142245
Insig1	-1.04456	0.000430163	0.0150501
Fam69b	1.20172	0.000435296	0.0151451
Ttc25	-1.28181	0.000444246	0.0153994
Lum	-1.1269	0.000448858	0.0155257
Ighv1-85	4.29534	0.00045798	0.0157017
Ighv7-3	-2.48086	0.000467312	0.0159634
Stra6	2.20312	0.000487325	0.0165867
Tlcd2	-1.17604	0.000495579	0.0168004
Enho	1.48728	0.00049598	0.0168004
Kcnb1	-1.08761	0.000503903	0.0169059
Gm10167	1.49841	0.000507347	0.0169899
Mmp11	1.15924	0.000508214	0.0169899
6430511E19Rik	-1.13039	0.0005113	0.0170325
Serpine1	1.83575	0.000521345	0.0172752
Gm5547	2.33248	0.00052824	0.0174115
Ntsr2	-1.42779	0.000541649	0.0178223
Ar	-1.26207	0.000549722	0.0179309
9930014A18Rik	1.23594	0.000551861	0.0179694
Olfr920	1.57451	0.000560388	0.0181841
Elmod1	-1.67646	0.000571803	0.0184938
Tead1	-1.50525	0.000571901	0.0184938
Mzb1	2.42104	0.000576492	0.0185783
Lrrtm3	2.99078	0.000578322	0.0186053
Eepd1	1.05334	0.000581494	0.0186754
Igkv12-44	2.37725	0.000588377	0.0188001
Gbp6	-1.13161	0.00059734	0.0189943
Igha	1.51781	0.000611423	0.0193391
Chrna3	3.07526	0.000615134	0.0194237
Six4	2.51544	0.000619844	0.0195396
Ighv5-12	4.92875	0.000625825	0.0196951
Eva1c	1.39525	0.000649485	0.0203037
Ighv1-34	5.18315	0.000656889	0.020467
Hs3st3b1	-1.39817	0.000659305	0.0204744
Gm48898	2.74207	0.0006755	0.0208738
Pnck	1.87993	0.000677419	0.0208988
Tmem56	1.2555	0.00068091	0.020972
Derl3	2.42101	0.000706624	0.0216222
Sgms2	1.0586	0.000727659	0.022086
Gm26799	1.68293	0.000744194	0.0225152
Ldb3	-1.37179	0.000762413	0.0228781
Rasgrf2	1.08903	0.000762878	0.0228781
Gm9801	-2.62458	0.000780189	0.0231995
Gm12655	1.40407	0.000806495	0.0238246
Gm35028	1.61872	0.000813592	0.0239965
Neil2	1.20219	0.000816553	0.0240461
Gm2260	-3.19658	0.000827813	0.0243395
Osgin1	-1.30153	0.000841185	0.0246555
Ncr1	-1.34865	0.000850869	0.0249005
Anxa8	-1.53057	0.000856195	0.0249012
Aicda	2.38762	0.000868462	0.025219
Srcap	-1.05715	0.000878557	0.0254335
Igkv3-2	3.77299	0.000891871	0.0257792
Cyp2ab1	-1.17649	0.000897797	0.0259106
Lsm5	1.49771	0.000915507	0.0263408
Il1b	2.31659	0.000929386	0.0266178
Cdh9	1.49021	0.000939731	0.0268732
Ighv9-3	2.55212	0.000953439	0.0271412
Gm18760	-2.09165	0.000960932	0.0272251
Nlrp10	2.59856	0.000986278	0.0277473
Gm36638	-2.86899	0.00100152	0.0280008
Clec11a	-1.464	0.00102807	0.0285308
Gm17040	-2.6202	0.00105071	0.0290305
Slc16a11	1.88177	0.00106259	0.0293155
Magohb	1.02856	0.00106684	0.0293467
Tmem216	1.16092	0.00110511	0.0300042
Krtdap	2.54314	0.00110992	0.0300559
Acox2	-2.11001	0.00111804	0.030119
Map9	1.05077	0.00111896	0.030119
Gm14027	1.70765	0.00112167	0.0301486
Prg4	1.01871	0.00112358	0.0301569
Cyp4f39	4.3599	0.00114282	0.0305859
Gm7435	-2.1514	0.00120042	0.0318899
Hist1h1d	-2.15925	0.00120173	0.0318899
AC154546.2	2.24311	0.00123005	0.0324514
Tfcp2l1	1.94251	0.00123817	0.0325809
Mc5r	-1.30043	0.00126405	0.0330306
Klhdc9	2.34698	0.00127884	0.0333706
Gm18190	-2.41862	0.00128766	0.0335076
Ccdc144b	-1.39577	0.00130856	0.0339575
Pcdh18	-1.03901	0.00132016	0.0342113
Galnt9	-1.62779	0.00133459	0.0344171
Ly6h	1.31301	0.00135951	0.0348941
Ighv1-9	2.42508	0.00139282	0.0356032
Nalcn	2.28435	0.00139533	0.0356187
Dnm3os	-1.00291	0.0014434	0.0366963
Mup2	-5.70634	0.00146893	0.0371445
Cacna1h	1.59228	0.00147646	0.0371847
Tmod1	-1.14505	0.00147849	0.0371859
AC133103.2	4.79042	0.0014817	0.0372169
Gm15347	-2.50004	0.00150673	0.0377564
Frem1	-2.53696	0.00150963	0.0377669
Cap2	-1.26505	0.00153129	0.0381562
Tshr	1.11116	0.00154627	0.0383917
Gm48357	-2.117	0.00154687	0.0383917
Ccbe1	1.11116	0.00156679	0.0386818
Zbtb7c	1.07383	0.00157919	0.0388857
Platr26	2.92224	0.00160044	0.0391525
Myoc	1.22703	0.00160629	0.0392443
Gm43581	-4.94513	0.00161623	0.0393781
Rdh16	3.71542	0.00162294	0.0393952
Ighv1-63	3.44028	0.001627	0.0394426
Prlr	-1.05066	0.00163003	0.0394652
Akr1c14	-1.09849	0.00164117	0.0396326
Prr16	-1.07667	0.0016426	0.0396326
Ighv1-76	4.25239	0.00165333	0.039824
Pi16	-1.03891	0.00168531	0.0404389
B930092H01Rik	2.21378	0.00170813	0.0406875
Igkv4-63	4.02732	0.00170867	0.0406875
Pkhd1l1	-1.16083	0.00171569	0.040803
Ighv9-4	3.09752	0.00172158	0.0408551
1110013H19Rik	2.13833	0.00174777	0.0411084
Rnf213	-1.19243	0.00175041	0.0411084
Gm43012	-1.38717	0.00175613	0.0411912
Igkv4-59	3.78777	0.0017678	0.0413624
Igkv12-98	2.73598	0.00178065	0.0415589
Rtl3	-2.33838	0.00180163	0.0417851
Igkv4-55	4.27315	0.00180243	0.0417851
Btc	1.11027	0.00180369	0.0417851
4930458D05Rik	1.37914	0.00182099	0.0419273
Mcpt2	5.74733	0.00184467	0.0424205
Fam57b	-1.16124	0.00186455	0.042585
Syt14	1.32976	0.00187542	0.0427614
Fcer1a	2.75722	0.00188722	0.0428955
Igkv17-121	2.53415	0.0019046	0.0430677
Igf2bp2	-1.38793	0.0019049	0.0430677
Hrasls	2.65493	0.00192587	0.0434896
4833411C07Rik	-1.96123	0.00196042	0.0441634
Tfpi2	-1.39063	0.00197597	0.0442737
Orm3	-1.15074	0.00200848	0.0448901
Clstn3	1.17284	0.00201851	0.0449388
Cdc6	1.00613	0.00201876	0.0449388
D7Bwg0826e	4.61895	0.00203572	0.0451795
Gm14286	1.72318	0.00203936	0.0451795
Avpr1a	-1.20133	0.00204159	0.0451795
Plin5	1.04995	0.00210625	0.0463917
Gm16845	1.32819	0.00211492	0.0465282
Lyve1	-1.39784	0.00217383	0.0473803
Nnat	1.18623	0.00217661	0.0473861
Obsl1	-1.04945	0.00218268	0.0474082
Fgf18	-2.5473	0.00220444	0.0477706
Ighv1-78	2.97323	0.00221819	0.048013
Mup3	-1.89225	0.00223005	0.0481588
Gm26660	1.31105	0.0022551	0.048588
Hoxc4	1.15884	0.00229099	0.049024
Gm38190	-1.06558	0.0023398	0.0496725
Aldoc	1.92063	0.0023503	0.0498391
