# Supplementary material for: Senescence of donor cells impairs fat graft regeneration by suppressing adipogenesis and increasing expression of senescence-associated secretory phenotype factors
Source: Stem Cell Res Ther. 2021 May 29;12:311. doi: 10.1186/s13287-021-02383-w (PMC8164816; doi:10.1186/s13287-021-02383-w)
Supplement: Supplementary file 2 — Additional file 2: Supplemental Table 2. All identified DEGs between fat grafts in the O-O and Y-O groups at week 1. [file 13287_2021_2383_MOESM2_ESM.xlsx]

## Sheet: ssvsys_deg_all
Table S1 All identified DEGs between fat grafts in the O-O and Y-O groups at week 1
gene_name	log2FoldChange	pvalue	padj
Mmp9	3.07873	2.70237e-36	4.63915e-32
Lep	-2.40561	2.45143e-19	1.84911e-15
Gpr132	2.05492	3.23138e-19	1.84911e-15
Cidec	-1.90193	2.25473e-18	9.67675e-15
Plin1	-1.92031	2.48774e-16	8.5414e-13
Pck1	-2.92307	7.14768e-16	2.04507e-12
Gm10736	2.94131	3.48613e-15	8.3277e-12
Npr3	-2.03673	3.88079e-15	8.3277e-12
Ccdc88b	1.46663	8.94953e-14	1.70707e-10
Abca6	-2.13249	1.07909e-13	1.85247e-10
Acvr1c	-3.324	2.86566e-13	4.23338e-10
Cdo1	-1.87153	2.9592e-13	4.23338e-10
Tusc5	-1.44051	4.60053e-13	6.07518e-10
Wnt9a	-1.54318	5.19239e-13	6.36698e-10
Klhdc7a	-2.78657	6.23402e-13	7.13462e-10
Ifitm1	3.45393	9.8313e-13	1.05484e-09
Lgals12	-2.7544	1.84399e-12	1.75445e-09
Clec4n	1.987	1.90172e-12	1.75445e-09
Ass1	3.30106	1.94178e-12	1.75445e-09
B3galt2	-2.56873	2.06173e-12	1.76969e-09
Acod1	7.84275	2.42556e-12	1.98284e-09
Traf1	2.2046	3.88775e-12	3.03369e-09
Islr2	-2.13013	1.33972e-11	9.99958e-09
Glb1l2	-2.98599	3.72031e-11	2.66111e-08
Snx20	1.64154	8.49463e-11	5.83309e-08
Slc2a6	3.13725	9.94244e-11	6.56469e-08
Ebf2	-1.41619	1.9257e-10	1.22439e-07
Car3	-2.80819	2.13988e-10	1.31198e-07
Dact2	-3.06896	3.00913e-10	1.7813e-07
Itgal	1.32496	5.56229e-10	3.18293e-07
Gm15675	-2.03775	9.80592e-10	5.40342e-07
Btg2	1.35867	1.00722e-09	5.40342e-07
Abcd2	-1.39018	1.15508e-09	6.00885e-07
Il18rap	2.72796	1.28099e-09	6.46789e-07
Icam1	1.54231	1.58233e-09	7.59889e-07
Igfbp5	-1.89047	1.59352e-09	7.59889e-07
Csrnp1	2.33963	2.4249e-09	1.12509e-06
Tarm1	2.93023	3.04323e-09	1.35297e-06
Amer2	4.59962	3.07368e-09	1.35297e-06
4833407H14Rik	4.12663	3.18066e-09	1.36506e-06
Pcdh20	-2.54858	3.26657e-09	1.36774e-06
Mcemp1	3.26768	4.79207e-09	1.9587e-06
Tnf	3.41429	5.8665e-09	2.3421e-06
Nfkb2	1.64684	6.35056e-09	2.47773e-06
Mefv	2.57411	6.84386e-09	2.58933e-06
Serpina3c	-1.75588	6.93825e-09	2.58933e-06
Cebpb	2.11154	8.98269e-09	3.28097e-06
Palmd	-1.34164	1.00649e-08	3.57292e-06
Trim30b	3.29531	1.01982e-08	3.57292e-06
Ildr2	-1.34813	1.16464e-08	3.99867e-06
Dusp2	2.58694	1.77095e-08	5.96115e-06
Fgr	1.41334	2.03995e-08	6.7346e-06
Csf3	8.72715	2.18482e-08	7.07676e-06
Jdp2	1.3408	2.38723e-08	7.5892e-06
Sorl1	2.22047	2.51272e-08	7.8429e-06
Socs1	1.98338	3.05442e-08	9.36344e-06
Ptger3	-1.58695	4.0172e-08	1.20988e-05
Ankef1	-2.55341	4.10869e-08	1.2161e-05
Socs3	2.37484	4.63364e-08	1.32454e-05
Marcksl1	2.39572	4.70469e-08	1.32454e-05
Bcl3	1.59914	4.73319e-08	1.32454e-05
Tshr	-1.86969	4.78368e-08	1.32454e-05
Nfkbid	2.05677	5.19582e-08	1.41582e-05
Slc7a10	-2.22811	5.71135e-08	1.53198e-05
Sorbs1	-1.10724	5.95919e-08	1.57387e-05
Smox	2.58989	6.315e-08	1.64257e-05
Vasp	1.32438	6.61352e-08	1.68896e-05
Lipe	-1.27686	6.6901e-08	1.68896e-05
Fcrlb	2.39682	1.12154e-07	2.69991e-05
Mirt2	4.073	1.13237e-07	2.69991e-05
Slc39a4	3.00201	1.21933e-07	2.86743e-05
Acap1	1.49117	1.31652e-07	3.05415e-05
Il1b	5.73834	1.45757e-07	3.33628e-05
Dmrt2	-2.26829	1.53621e-07	3.47001e-05
Sycp2	4.29808	1.79376e-07	3.96816e-05
Ier5	1.11811	1.80297e-07	3.96816e-05
Aldh1a1	-1.47867	1.86929e-07	4.06204e-05
Trpm2	2.07628	1.95737e-07	4.20026e-05
Gm37347	6.34645	2.0051e-07	4.24957e-05
Fpr1	5.7406	2.31015e-07	4.83638e-05
Relb	1.52023	2.37952e-07	4.92159e-05
Hdc	5.97871	2.47874e-07	5.06579e-05
Plscr4	-1.12915	2.78513e-07	5.62498e-05
Gpr84	4.1126	2.97415e-07	5.82329e-05
Nova1	-1.23717	2.9765e-07	5.82329e-05
Junb	1.6039	2.98509e-07	5.82329e-05
Arhgap20	-1.64703	3.06298e-07	5.90811e-05
Prdm1	1.31778	3.16071e-07	5.99918e-05
Sell	2.49503	3.1962e-07	5.99918e-05
Irf4	-1.90732	3.21503e-07	5.99918e-05
1700019D03Rik	-2.363	3.71313e-07	6.85411e-05
Nlrp12	3.40169	3.84522e-07	7.02244e-05
Siglece	3.00997	3.97391e-07	7.11645e-05
Igkv6-32	-7.15308	4.00699e-07	7.11645e-05
S100a8	4.9129	4.02106e-07	7.11645e-05
Tmem45b	-4.04286	4.11324e-07	7.20531e-05
Asprv1	5.11536	4.75252e-07	8.24106e-05
Sucnr1	-3.24498	4.98706e-07	8.56128e-05
Cxcl2	5.80471	5.28098e-07	8.97609e-05
S100a9	5.24759	5.93233e-07	9.92885e-05
Gpr1	-2.57844	5.95719e-07	9.92885e-05
Treml4	1.35519	6.52632e-07	0.000107728
Fpr2	4.34333	6.62955e-07	0.00010839
Pamr1	-2.04647	7.57329e-07	0.000122652
Ccl4	4.83264	8.1277e-07	0.0001304
Kdm6b	1.98011	8.72291e-07	0.000137608
Olfm4	7.26053	8.73724e-07	0.000137608
Adig	-3.21593	9.13189e-07	0.000142516
Scara5	-2.11563	9.24523e-07	0.000142985
Hcar2	5.51982	1.04653e-06	0.000159203
Gm44292	7.61812	1.06623e-06	0.000160561
AC241601.2	4.90496	1.09329e-06	0.000163205
Lpcat2	1.53458	1.10788e-06	0.000163957
Il11	3.21252	1.15942e-06	0.000170118
Ccr7	2.09797	1.17197e-06	0.000170501
Mir7678	6.91258	1.19129e-06	0.000171641
Dtna	-1.66184	1.1998e-06	0.000171641
Klb	-2.25225	1.23641e-06	0.000175417
Mreg	2.5611	1.25938e-06	0.000177212
Cd300lf	2.00466	1.30453e-06	0.000182073
Slc25a33	1.72706	1.4434e-06	0.000199829
Gm5483	5.81953	1.50727e-06	0.000207002
Nfkbie	1.70487	1.63804e-06	0.000223177
Il1f9	5.79529	1.68468e-06	0.000227541
Themis2	1.39952	1.70638e-06	0.000227541
Tdo2	-2.24167	1.70984e-06	0.000227541
Gm48786	3.50286	1.7621e-06	0.000232692
Stxbp6	-1.23296	1.86634e-06	0.000244576
Clec4e	4.6134	2.1218e-06	0.00027556
Ighv14-3	-6.82543	2.14515e-06	0.00027556
Ccl22	2.7132	2.15093e-06	0.00027556
9830107B12Rik	5.08385	2.23826e-06	0.000284624
Ddit4	2.26004	2.30312e-06	0.000290718
Ephx2	-1.42159	2.3897e-06	0.000298014
Orai2	1.092	2.41138e-06	0.000298014
Pim1	1.95709	2.413e-06	0.000298014
Gm43912	3.7963	2.56835e-06	0.00031482
Lama2	-1.32781	2.59108e-06	0.00031482
Cyp4b1	-1.23761	2.61782e-06	0.00031482
Scrn1	-1.1918	2.62243e-06	0.00031482
Arid5a	1.44831	2.73254e-06	0.000325761
Tnfsf14	2.12515	2.85776e-06	0.000337452
Lilra6	1.92657	2.86992e-06	0.000337452
Gal	2.06373	2.95941e-06	0.000345606
Sod2	2.16678	3.06806e-06	0.000355875
Jaml	1.86586	3.10803e-06	0.000358091
Chil1	5.80064	3.22268e-06	0.000368825
Bdkrb1	2.81904	3.34893e-06	0.000380736
Klra2	1.67413	3.54241e-06	0.000400082
Nlrp3	4.89084	3.65903e-06	0.000410235
Tlr2	1.71868	3.70258e-06	0.000410235
Dusp5	1.89074	3.70399e-06	0.000410235
Cytip	1.10103	4.26106e-06	0.000465921
Ptprn	1.42685	4.29446e-06	0.000466601
Mmp25	2.03957	4.49832e-06	0.000485678
1700058P15Rik	2.57637	4.63764e-06	0.00049759
Fam213a	-1.22346	4.76604e-06	0.00050819
Gm5424	2.30105	4.89291e-06	0.000517376
Arg2	5.8311	4.91246e-06	0.000517376
Gpr34	-1.39395	5.25815e-06	0.000550406
Cfap43	1.44152	5.80169e-06	0.000596393
Il1a	6.70326	5.89251e-06	0.000602123
Il1bos	6.28266	6.00623e-06	0.000610112
Tenm4	-1.33861	6.15435e-06	0.00062148
Crabp2	3.45656	6.46199e-06	0.00064496
Dusp16	2.16562	6.51174e-06	0.000646168
Pkhd1l1	-2.06541	6.59923e-06	0.000651086
Gm44165	4.0187	7.30288e-06	0.000716392
Abca8b	-1.38939	7.80732e-06	0.000761524
Tmeff2	-1.12359	7.91705e-06	0.000767864
Lrrn4	-2.08558	8.41677e-06	0.000808355
Glt8d2	-1.71867	8.45371e-06	0.000808355
Ces1d	-1.95151	8.47579e-06	0.000808355
Chd7	1.71097	8.74964e-06	0.000825303
Gm15832	2.71878	8.93426e-06	0.000836844
Mrgpra2b	7.26271	8.96949e-06	0.000836844
Nabp1	1.37301	9.13519e-06	0.000847696
A530016L24Rik	-3.0064	9.20921e-06	0.00084997
Cavin2	-1.0549	9.69602e-06	0.000890115
Zbtb16	-2.00414	9.8641e-06	0.000895963
Trem3	2.63403	1.03188e-05	0.00093233
Osr2	-1.39568	1.09138e-05	0.00098093
Muc16	-4.18141	1.14124e-05	0.0010204
Nr4a3	4.3075	1.15002e-05	0.00102292
Scd1	-1.66509	1.17126e-05	0.00103645
Saa3	5.92038	1.18382e-05	0.00104218
Enpp2	-1.08834	1.31771e-05	0.00115414
Sult1a1	-1.45154	1.42653e-05	0.00124311
Galnt15	-1.25572	1.4485e-05	0.00125527
Gpd1	-2.0194	1.69705e-05	0.00145667
Gm37498	7.17581	1.71304e-05	0.00146307
Trem1	3.88309	1.7335e-05	0.00147322
Stk40	1.08599	1.81521e-05	0.00152805
Sele	2.11782	1.81582e-05	0.00152805
Upp1	2.10557	2.06348e-05	0.00172799
Rasl11a	1.97453	2.08546e-05	0.00173792
Nr1h4	-2.34202	2.11298e-05	0.00174893
Car8	-2.34766	2.11905e-05	0.00174893
Zswim4	1.58008	2.14169e-05	0.00175916
Nod2	1.40779	2.15397e-05	0.00176082
Sh2b2	1.66844	2.32707e-05	0.00188438
Mc2r	-3.4386	2.72163e-05	0.0021802
Gpm6a	-1.76	2.73049e-05	0.0021802
Rab11fip1	3.75601	2.76502e-05	0.00219755
Gabra3	-1.04991	2.78005e-05	0.00219932
Tgm2	1.0972	2.83635e-05	0.00223356
Treml2	1.15672	2.92472e-05	0.00228221
Birc3	1.71281	2.97935e-05	0.00231432
Vps37b	1.32753	3.11449e-05	0.0023976
Gk	1.61097	3.18016e-05	0.00242778
Aldh1a7	-2.82178	3.18523e-05	0.00242778
Gm16685	4.01523	3.19612e-05	0.00242778
Slc13a3	1.30451	3.42275e-05	0.00257712
Gm48780	4.35217	3.47981e-05	0.00260865
Sema3c	-1.71007	3.59999e-05	0.002687
Cyth1	1.18487	3.63398e-05	0.00270063
Gpr68	1.3534	3.71319e-05	0.0027476
Plk3	1.56338	3.74594e-05	0.00275677
Fam13a	-1.21257	3.7577e-05	0.00275677
Agap2	1.71674	3.82314e-05	0.00279285
Mrap	-1.46286	3.84354e-05	0.00279585
Igkv6-25	-6.73734	3.92181e-05	0.00284075
Slc7a11	4.01633	4.01422e-05	0.00289546
Rab44	5.3527	4.07386e-05	0.00292619
Fosl2	1.43406	4.09986e-05	0.0029326
Arl5c	1.19763	4.14522e-05	0.00295274
Sult1e1	-4.04131	4.23667e-05	0.00300541
Fas	1.95434	4.28197e-05	0.00302505
Batf	1.40988	4.3588e-05	0.00305717
Als2cr12	-3.23086	4.36307e-05	0.00305717
Bche	-2.66382	4.40428e-05	0.00307351
Wnt10b	-1.72774	4.45926e-05	0.00309928
Ccl3	4.63687	4.56949e-05	0.00315038
Tnfsf11	2.22315	4.75788e-05	0.00326714
Cxcr2	3.99172	5.20856e-05	0.00356237
Mrgpra2a	8.41056	5.26547e-05	0.00358699
Nr4a1	1.32632	5.31123e-05	0.00360387
Lcn2	6.0157	5.34444e-05	0.00361025
Entpd1	1.35176	5.36269e-05	0.00361025
BC100530	6.81995	5.50451e-05	0.00369124
Prss35	-1.67259	5.56462e-05	0.00371704
Slc15a3	1.35563	5.63874e-05	0.00375194
Mirt1	3.65749	5.70962e-05	0.00376665
Arhgap6	-1.18476	5.74814e-05	0.00376665
Tnip1	1.60966	5.7658e-05	0.00376665
Gm39321	3.07708	5.77054e-05	0.00376665
Elfn1	1.47434	5.8703e-05	0.00381725
Clec4d	1.64909	5.90658e-05	0.00382635
Gsr	1.32972	6.03072e-05	0.00389208
Rhbdf2	1.14208	6.17554e-05	0.0039642
Fgf14	-1.64047	6.43439e-05	0.00410629
Calcr	6.52604	6.48696e-05	0.00412451
Lpin1	-1.06058	6.57367e-05	0.0041489
Hrct1	-1.07121	6.61405e-05	0.00415297
Ccrl2	4.01396	6.64114e-05	0.00415297
Per3	-1.00857	6.65268e-05	0.00415297
Il4ra	1.14748	6.75976e-05	0.00420452
Nfe2	2.52183	6.88674e-05	0.00426804
Gm37691	5.73688	6.9311e-05	0.00428008
Csf3r	3.01119	7.01255e-05	0.00429244
Gm2511	3.86144	7.02612e-05	0.00429244
Pparg	-1.08553	7.52783e-05	0.00458264
Pglyrp1	1.67998	7.57567e-05	0.00458814
Heyl	-1.16683	7.59783e-05	0.00458814
Mxd1	3.72014	7.64379e-05	0.00458814
Dedd2	1.36141	7.70107e-05	0.00460642
Bcl2a1a	2.59991	7.75749e-05	0.00462406
Akr1c14	-1.77446	7.78592e-05	0.00462494
B3gnt5	1.29056	7.92884e-05	0.0046936
Cyp4f18	1.30907	7.96979e-05	0.00470163
Sgms2	1.75278	8.11159e-05	0.00476889
Ankdd1a	-2.20613	8.18848e-05	0.00479767
Slc25a23	-1.15917	8.23704e-05	0.0048097
Runx3	1.18247	8.3825e-05	0.00487805
Stx11	1.87447	8.49482e-05	0.00491545
Limch1	-1.05253	8.50404e-05	0.00491545
Stfa1	4.56605	8.74997e-05	0.00500702
Stfa2	6.40313	8.92489e-05	0.00509015
Itih5	-1.5193	9.06491e-05	0.0051493
Slc39a14	1.86618	9.08859e-05	0.0051493
Cldn15	-1.28937	9.16523e-05	0.00515867
Slc27a3	1.00653	9.4824e-05	0.00531975
Nt5e	1.3063	9.64238e-05	0.00539188
Rab20	1.56641	9.75289e-05	0.00543597
Krt18	-3.31619	9.79152e-05	0.00543984
Fgf10	-1.48103	0.000100879	0.00558639
Olfml1	-1.08994	0.000103639	0.0057208
Adgrg3	2.23009	0.000104083	0.00572687
Scin	1.74303	0.000104901	0.00575344
Casp4	1.35338	0.000105333	0.00575878
Timp1	1.78969	0.000108873	0.00591461
Ltb	1.71807	0.000110821	0.00600146
Gm45266	6.29911	0.000111895	0.00604059
Hrh2	1.21139	0.000112646	0.00605284
Oxtr	-2.35233	0.000112827	0.00605284
Kctd12b	-1.0728	0.000116023	0.00618559
Saa1	4.80533	0.000117293	0.00623398
Cd24a	1.75264	0.000120248	0.00635504
Cebpd	1.37189	0.000120312	0.00635504
4833427F10Rik	4.21834	0.000123001	0.00647716
Ankrd1	1.42678	0.00012564	0.00657579
Thbs1	1.64814	0.000128124	0.00668541
Ptx3	4.14946	0.000130428	0.00678501
Tbx3	1.32806	0.00013427	0.00696377
Abca1	1.05982	0.000135704	0.00701695
Enpep	-1.15096	0.000136368	0.00703012
Rps19-ps6	1.37514	0.000137228	0.00705327
Tnfaip3	3.47591	0.000139248	0.00713574
Bdkrb2	2.18797	0.000141621	0.00721129
Pilrb2	1.38799	0.000141983	0.00721129
Cmbl	-1.34527	0.000144709	0.00732808
Abtb2	1.4694	0.000149746	0.00749471
Stfa2l1	4.92429	0.000155288	0.00770473
Col4a4	-1.51724	0.000158123	0.00780562
Gm45070	6.31632	0.000158304	0.00780562
Gm20511	4.94255	0.000158686	0.00780562
Lmcd1	1.28356	0.00016209	0.00792764
Htr1b	2.30172	0.000168381	0.00818865
Cd80	1.60927	0.000169089	0.00819987
Slfn1	1.35329	0.000175051	0.0084413
Il2ra	2.05913	0.000183734	0.00883518
2010005H15Rik	3.55586	0.000184747	0.00885187
H2-Q7	1.14853	0.000185112	0.00885187
Sh2d3c	1.31241	0.000197569	0.00934743
Btg1	1.04373	0.000197864	0.00934743
Il6	4.52666	0.000198393	0.00934743
Frem1	-1.37413	0.000198742	0.00934743
Gm34643	3.31285	0.000202059	0.00947746
Nfil3	1.68776	0.00020307	0.0094989
Cdh19	-2.10618	0.000204732	0.00955064
Rufy4	1.64681	0.000212734	0.00989704
Rdh10	1.73182	0.000216044	0.0100238
Artn	2.64695	0.000217639	0.0100436
Iglc1	-3.39995	0.000225629	0.0103566
Soat2	1.98443	0.000226583	0.0103727
A530064D06Rik	1.36224	0.000227814	0.0104013
Gsap	1.11355	0.000242135	0.0109584
Adora1	-2.41463	0.000242961	0.0109584
Rel	1.08247	0.000243496	0.0109584
Upk1b	-1.78958	0.000243846	0.0109584
Gm38118	6.12731	0.000247137	0.0110773
Lrrc55	1.872	0.000250502	0.0111926
Ptgs2os2	2.12199	0.000251014	0.0111926
Rnd1	3.65208	0.000256084	0.011372
Tnc	1.66983	0.000257501	0.0113931
Serpinb2	4.86226	0.000268322	0.0118413
Efhd1	-1.90527	0.000279779	0.0121856
Kcna3	1.18559	0.000280031	0.0121856
Plek	1.36194	0.000280383	0.0121856
Nfkbia	2.84818	0.000281336	0.0121962
Ltb4r1	1.35714	0.000290325	0.0125158
Uba52	1.06677	0.000291799	0.0125233
Ly6i	3.66218	0.000294762	0.0125927
Smad7	1.21642	0.000294883	0.0125927
Gm43181	1.92477	0.000301607	0.0128332
Prss22	2.01646	0.00030201	0.0128332
Draxin	2.41408	0.000304057	0.0128883
Gm9844	1.34561	0.000305859	0.0129327
Gm8909	6.31622	0.000322145	0.0134885
Nos2	4.15893	0.000325658	0.0135693
Fabp4	-1.04972	0.000331228	0.013768
Slc16a1	1.57085	0.000335117	0.0138625
Gm12411	1.78772	0.000338685	0.0139765
Rdh12	3.54538	0.000340841	0.0140317
Csf2rb	1.19159	0.000342046	0.0140476
Cxcl3	4.99991	0.00034745	0.0142355
H3f3a-ps1	1.45156	0.000351342	0.0143003
Psd	1.17008	0.000351531	0.0143003
Fosl1	1.78093	0.000359768	0.0145601
Pdcd1lg2	3.13002	0.000361372	0.0145626
Tmem182	-1.7767	0.000363508	0.0146144
Slc16a3	1.652	0.000369306	0.0147782
Acss3	-1.75824	0.000373962	0.0149298
Trdc	2.53986	0.000386892	0.0153745
Ciart	2.21643	0.000394968	0.0155158
Cxcl1	4.62595	0.000399666	0.0156645
Retn	-1.24079	0.000404305	0.0158103
Gm34589	3.28691	0.000409193	0.015965
Ebi3	1.25418	0.000413744	0.016106
Fam19a2	3.41231	0.000419186	0.0162442
Srp54a	1.69673	0.000437316	0.0168886
Malt1	1.30646	0.000437785	0.0168886
Cd14	2.54902	0.000440849	0.0169327
Gm5416	4.21701	0.000441062	0.0169327
Fcgr4	1.11828	0.000441886	0.0169327
Cd101	1.46005	0.00044505	0.017016
Tnfaip2	1.14088	0.000450925	0.0171641
Gm15674	-1.93518	0.000455863	0.0172668
Ikbke	1.0356	0.000457297	0.0172668
Uck2	1.04345	0.000457645	0.0172668
Fgf23	5.10312	0.000471045	0.0176946
Spata13	1.2642	0.000477214	0.0178482
Rabgef1	1.44394	0.000481493	0.0179691
Agmo	-1.0372	0.000485813	0.0180722
Sfrp4	-1.66872	0.000486362	0.0180722
4921509O07Rik	5.60993	0.000495442	0.0183699
Upk3b	-2.07053	0.00050122	0.0185441
Snai1	1.38463	0.000504449	0.0186234
Htr7	2.0677	0.000514322	0.0189066
Mapk13	2.2611	0.000529051	0.0192828
Acat3	3.04893	0.000530654	0.0193003
Mmp8	1.72867	0.000533238	0.0193533
Ripor2	1.20906	0.000535298	0.0193871
Gm9843	1.25173	0.000538786	0.0194723
Serpina3g	1.04265	0.000542539	0.0195667
4931406B18Rik	3.64416	0.000544984	0.0196137
Slfn2	1.00995	0.000552881	0.0198274
Osm	2.91745	0.000553232	0.0198274
1700071M16Rik	1.62086	0.000555666	0.0198732
Smim3	1.44326	0.000559188	0.0199575
Ccno	3.10702	0.000575547	0.0204988
Relt	1.12051	0.000582279	0.0206822
Phlda1	1.74767	0.000583835	0.0206822
Adora2b	1.5692	0.000584312	0.0206822
Slco2b1	-1.34447	0.000608525	0.0214069
Olr1	1.87205	0.000613455	0.0215362
Dkk2	-1.2819	0.00061707	0.0216189
AC167363.2	2.74601	0.00065981	0.0228366
Trib1	1.05707	0.000665372	0.0229828
Prdm8	-2.14782	0.000680917	0.0234616
Slpi	3.73821	0.000681966	0.0234616
6530402F18Rik	1.08673	0.000702306	0.0239691
Ablim3	-1.07454	0.000709102	0.0241531
Gm33869	-1.50852	0.000713526	0.0242077
Lmnb1	1.05034	0.000721652	0.0243527
Ptgs2	4.23665	0.000722055	0.0243527
Fgf1	-1.02261	0.000731711	0.0245818
Kcnc2	-2.18956	0.000733313	0.0245875
B230303A05Rik	7.02266	0.000737421	0.024677
Tgm1	1.52867	0.000739193	0.0246882
Gm7019	2.39077	0.000751301	0.0249641
Per1	1.02055	0.000753092	0.0249641
Aldh3b2	-3.63527	0.000769142	0.025388
Garem2	1.50712	0.00077166	0.025388
Zfp36	1.16698	0.000775689	0.0254127
Grem1	2.02821	0.000780775	0.0255306
Tdrp	-1.39254	0.000787433	0.0256506
Prdx5	1.01855	0.000798856	0.0259378
Wnt2	-1.82964	0.000829142	0.0268058
Rnf149	1.33666	0.000847467	0.0273468
Lrp2	-1.74868	0.000858809	0.0274946
Adamts4	1.27647	0.000859107	0.0274946
Ltf	3.38264	0.00086123	0.0274946
Cyp2j9	-1.23818	0.000862147	0.0274946
Cdkn1a	1.35162	0.000862306	0.0274946
Cish	1.48093	0.000863261	0.0274946
Rtn4rl2	1.56551	0.000868673	0.0275647
Tacstd2	3.31369	0.000885513	0.0279956
Gm10309	4.37907	0.000925826	0.0291093
Gm14286	2.08663	0.000938276	0.029393
Cd55	-1.39672	0.000957552	0.0299423
Il1rn	2.78104	0.000963252	0.0300048
Slfn4	3.65388	0.000964796	0.0300048
Tnfrsf1b	1.15741	0.000971272	0.0301516
Dohh	1.09252	0.00097621	0.0302502
H2-Q5	1.08152	0.0010051	0.0310333
Ereg	3.51799	0.00101108	0.031162
Ppard	1.07469	0.00101616	0.0312623
A530032D15Rik	2.02429	0.00102109	0.0313063
Tha1	1.0661	0.00102541	0.0313595
Plin4	-1.37144	0.00102662	0.0313595
Sdc4	1.10061	0.00103728	0.0316287
Atp5k	1.79351	0.00104563	0.0318268
P2ry2	1.31499	0.00108901	0.0329847
Nfkbiz	2.64484	0.00108943	0.0329847
Lrrn4cl	-1.23212	0.0011002	0.0331936
Plaur	1.25294	0.00114546	0.0343057
Gm14023	3.02648	0.00114705	0.0343057
Sphk1	1.16155	0.00115005	0.0343354
Snrnp35	1.16259	0.00119205	0.0352826
Higd1a	1.01039	0.00120817	0.0356982
Rnf144b	-1.02871	0.00122235	0.035968
Ankrd33b	1.6647	0.00122568	0.035968
Fam71f2	2.39118	0.00125625	0.0368021
Lilrb4a	1.48831	0.00126173	0.0368997
Pdcd1	3.56731	0.00126416	0.036908
AC154188.1	5.75261	0.00126894	0.0369846
Odaph	4.91975	0.00127173	0.037003
Pilrb1	1.22686	0.00127519	0.0370409
Tsku	1.14807	0.00130332	0.0377304
Tmco6	1.10555	0.00132246	0.0381557
Gm20234	2.45959	0.00135587	0.0390542
Spic	1.2787	0.00136346	0.0391414
Il23a	6.28466	0.00136746	0.0391905
Pnrc1	1.41518	0.0013752	0.0393468
Aspa	-1.20387	0.00138692	0.0396161
Bcl2a1b	1.5534	0.00139369	0.0397434
Gm8113	-1.29355	0.00140285	0.0399173
Tfr2	1.07282	0.00140611	0.0399173
Epb41l4b	-1.51622	0.0014181	0.0401453
Foxc2	1.23946	0.00141948	0.0401453
Gad1-ps	1.73966	0.00144239	0.0407263
Krt7	-2.02912	0.00146497	0.0412281
Cxcl5	3.88772	0.0015377	0.0429931
Ncmap	-4.36845	0.00154031	0.0429959
Gm4832	3.50793	0.00157145	0.0436367
A530040E14Rik	1.1546	0.00157824	0.0436367
Dennd3	1.08099	0.00157852	0.0436367
Pianp	-1.847	0.00158814	0.0437117
Rcor2	1.17236	0.00158887	0.0437117
H2-Q10	1.63291	0.00159637	0.0438334
A530053G22Rik	-4.86983	0.0015984	0.0438334
Ell	1.1094	0.00160176	0.0438556
Aqp7	-2.0999	0.00163561	0.0445888
Ccdc146	2.27848	0.00165037	0.0449001
Samsn1	2.77292	0.00166302	0.0451725
Rac3	1.32103	0.00169919	0.0459967
Ets2	1.28585	0.0017014	0.0459967
Col7a1	1.06575	0.00174467	0.0469446
F630028O10Rik	1.19831	0.00175193	0.0469927
Gm43268	-1.66404	0.00176266	0.047207
Col6a6	-1.81832	0.0018101	0.0481768
Cxcl14	1.43546	0.0018228	0.0484397
Slc25a18	2.39071	0.00183609	0.0487132
Rerg	-1.45417	0.00186064	0.0491411
4930581F22Rik	1.40989	0.00189456	0.0498069
Tmem40	3.05578	0.00190301	0.0498762
